# Supplementary material for: Infant Mortality Related to NO2 and PM Exposure: Systematic Review and Meta-Analysis
Source: Int J Environ Res Public Health. 2020 Apr 11;17(8):2623. doi: 10.3390/ijerph17082623 (PMC7215927; doi:10.3390/ijerph17082623)
Supplement: Supplementary file 1 [file ijerph-17-02623-s001.zip]

Archive with 7 entries (6 files):
- supple/
- supple/S1.DOCX
- supple/Supplementary Table S1.docx
- supple/supplementary_Figure S1.docx
- supple/supplementary_Table S3.docx
- supple/Supplementary_table_S2.docx
- supple/Supplementary_table_S4_quality_score.DOCX
